# Supplementary material for: Trophoblast Cell Surface Antigen 2 (TROP2) as a Predictive Bio-Marker for the Therapeutic Efficacy of Sacituzumab Govitecan in Adenocarcinoma of the Esophagus
Source: Cancers (Basel). 2022 Sep 30;14(19):4789. doi: 10.3390/cancers14194789 (PMC9562858; doi:10.3390/cancers14194789)
Supplement: Supplementary file 1 [file cancers-14-04789-s001.zip]

Archive with 1 entries (1 files):
- cancers-1917352-supplementary.pptx
